# Supplementary material for: Clustering single-cell multi-omics data via weighted distance penalty and adaptive consistent graph regularization
Source: PLoS Comput Biol. 2026 Apr 3;22(4):e1014110. doi: 10.1371/journal.pcbi.1014110 (PMC13048436; doi:10.1371/journal.pcbi.1014110)
Supplement: S1 Table — (XLSX) [file pcbi.1014110.s011.xlsx]

## Sheet: Sheet1
Table S1: THE NUMERICAL COMPARISON OF ACC (MEAN % ± STANDARD %)
	Simu1(200)	Simu2(200)	Sai(206)	BRCA(875)	SNARE(1047)	Inhouse(1182)	Mononuclear(2714)	PBMC(6661)	Spleen111(16828)	BMNC(30672)
RC_MSC	60.50±0.00	67.50±0.00	97.57±0.00	51.43±0.00	73.47±0.04	75.30±0.00	52.75±0.08	70.26±0.00	14.71±0.04	24.64±0.03
OMVCDR	62.00±0.00	65.50±0.00	80.58±0.00	44.80±0.00	51.38±0.00	79.95±0.00	46.02±0.00	73.25±0.00	34.56±0.00	45.09±0.00
MOSL	47.50±0.00	53.50±0.00	100±0.00	55.13±0.06	42.44±0.18	88.41±0.00	42.73±0.09	57.37±0.02	20.14±0.39	37.60±0.42
JSNMF	100±0.00	98.00±0.00	97.57±0.00	65.49±0.00	69.82±0.00	90.61±0.00	68.98±0.00	84.06±0.00	40.06±0.00	/
scAI	77.50±0.00	96.00±0.00	55.83±0.00	23.43±0.00	46.42±0.00	40.36±0.00	72.66±0.00	42.07±0.00	16.56±0.00	32.44±0.00
BREMSC	100±0.00	100±0.00	100±0.00	65.60±0.00	94.46±0.00	82.91±0.00	52.03±0.00	70.88±0.00	/	/
MALS	100±0.00	98.50±0.00	93.69±0.00	64.69±0.00	95.99±0.00	83.67±0.00	58.46±0.09	79.31±0.00	36.99±0.00	70.01±0.08
MVCLRS	100±0.00	100±0.00	100±0.00	50.29±0.00	96.75±0.00	77.16±0.00	45.95±0.00	39.98±0.00	15.61±0.28	33.55±1.08
Seurat	100±0.00	96.50±0.00	99.03±0.00	53.37±0.00	53.77±0.00	74.37±0.00	41.12±0.00	95.74±0.00	31.78±0.00	60.32±0.00
LIGER	100±0.00	99.50±0.00	100±0.00	65.26±0.00	97.33±0.00	67.17±0.00	52.69±0.00	90.12±0.00	42.03±0.00	41.50±0.00
scWDAC	100±0.00	100±0.00	100±0.00	66.74±0.00	95.03±0.00	96.28±0.00	61.50±0.00	93.66±0.00	41.96±0.42	57.82±0.00
