# Supplementary material for: Clustering single-cell multi-omics data via weighted distance penalty and adaptive consistent graph regularization
Source: PLoS Comput Biol. 2026 Apr 3;22(4):e1014110. doi: 10.1371/journal.pcbi.1014110 (PMC13048436; doi:10.1371/journal.pcbi.1014110)
Supplement: S2 Table — (XLSX) [file pcbi.1014110.s012.xlsx]

## Sheet: Sheet1
Table S2: THE NUMERICAL COMPARISON OF NMI (MEAN % ± STANDARD %)
	Simu1	Simu2	Sai	BRCA	SNARE	Inhouse	Mononuclear	PBMC	Spleen111	BMNC
RC_MSC	32.24±0.00	30.85±0.00	88.97±0.00	31.86±0.00	37.74±0.05	82.59±0.00	36.68±0.06	69.01±0.00	21.08±0.07	23.33±0.05
OMVCDR	34.58±0.00	36.09±0.00	61.63±0.00	19.73±0.00	30.39±0.00	57.40±0.00	46.01±0.00	56.57±0.00	45.39±0.00	59.19±0.00
MOSL	27.45±0.00	26.80±0.00	100±0.00	34.77±0.23	22.59±0.12	84.99±0.00	42.20±0.06	67.23±0.01	42.32±0.28	63.68±0.09
JSNMF	100±0.00	91.77±0.00	91.95±0.00	42.26±0.00	62.45±0.00	93.01±0.00	70.03±0.00	74.64±0.00	46.31±0.00	/
scAI	39.19±0.00	84.18±0.00	24.71±0.00	0.67±0.00	20.10±0.00	22.88±0.00	70.47±0.00	20.69±0.00	16.90±0.00	34.16±0.00
BREMSC	100±0.00	100±0.00	100±0.00	39.25±0.00	82.26±0.00	72.93±0.00	58.76±0.00	67.99±0.00	/	/
MALS	100±0.00	93.49±0.00	94.35±0.00	39.23±0.00	85.54±0.00	85.16±0.00	64.46±0.06	84.69±0.00	49.01±0.00	81.87±0.11
MVCLRS	100±0.00	100±0.00	100±0.00	29.83±0.00	87.09±0.00	80.27±0.00	63.04±0.00	23.78±0.01	27.01±1.03	45.48±0.18
Seurat	100±0.00	84.90±0.00	95.16±0.00	22.65±0.00	34.89±0.00	85.08±0.00	39.32±0.00	89.68±0.00	52.95±0.00	76.18±0.00
LIGER	100±0.00	97.61±0.00	100±0.00	40.38±0.00	89.55±0.00	43.22±0.00	63.51±0.00	81.98±0.00	53.25±0.00	38.95±0.00
scWDAC	100±0.00	100±0.00	100±0.00	41.74±0.00	81.62±0.00	92.78±0.00	63.97±0.00	86.61±0.00	58.05±0.36	72.79±0.00
