# Supplementary material for: Clustering single-cell multi-omics data via weighted distance penalty and adaptive consistent graph regularization
Source: PLoS Comput Biol. 2026 Apr 3;22(4):e1014110. doi: 10.1371/journal.pcbi.1014110 (PMC13048436; doi:10.1371/journal.pcbi.1014110)
Supplement: S3 Table — (XLSX) [file pcbi.1014110.s013.xlsx]

## Sheet: Sheet1
Table S3: EVALUATION OF KNN NEIGHBORS (k = 10) IN EMBEDDING SPACE
	Simu1	Simu2	Sai	BRCA	SNARE	Inhouse	Mononuclear	PBMC	Average
RC_MSC	0.562	0.5835	0.88835	0.598857	0.499713	0.90533	0.439167	0.954586	0.6789
MOSL	0.549	0.757	0.881553	0.505486	0.798854	0.867259	0.648416	0.9746	0.7478
JSNMF	0.9995	0.966	0.975243	0.684114	0.928367	0.983587	0.73364	0.928029	0.8998
scAI	0.3695	0.7645	0.373301	0.318514	0.337536	0.563706	0.828077	0.758385	0.5392
MALS	0.909	0.7845	0.975728	0.667771	0.896657	0.978257	0.724945	0.974568	0.8639
MVCLRS	0.977	0.708	0.700971	0.642286	0.875072	0.941117	0.694768	0.85906	0.7998
Seurat	0.998	0.924	0.959709	0.571657	0.606017	0.99044	0.431688	0.971821	0.8067
scWDAC	1	0.9315	0.999029	0.7072	0.924164	0.99264	0.791746	0.9698	0.9145
