# Supplementary material for: Clustering single-cell multi-omics data via weighted distance penalty and adaptive consistent graph regularization
Source: PLoS Comput Biol. 2026 Apr 3;22(4):e1014110. doi: 10.1371/journal.pcbi.1014110 (PMC13048436; doi:10.1371/journal.pcbi.1014110)
Supplement: S4 Table — (XLSX) [file pcbi.1014110.s014.xlsx]

## Sheet: Sheet1
Table S4: EVALUATION OF KNN NEIGHBORS (k = 20) IN EMBEDDING SPACE
	Simu1	Simu2	Sai	BRCA	SNARE	Inhouse	Mononuclear	PBMC	Average
RC_MSC	0.5055	0.5195	0.832282	0.578743	0.475501	0.878299	0.415236	0.949174	0.6443
MOSL	0.46425	0.613	0.746845	0.474171	0.71447	0.828342	0.623821	0.967835	0.6791
JSNMF	0.998	0.967	0.948301	0.662457	0.906208	0.959602	0.708861	0.91475	0.8831
scAI	0.35425	0.71125	0.388835	0.318914	0.335339	0.553088	0.818128	0.744618	0.5281
MALS	0.7485	0.65875	0.900485	0.635429	0.874546	0.967936	0.714978	0.967835	0.8086
MVCLRS	0.834	0.5935	0.674515	0.610457	0.8383	0.906345	0.669105	0.827541	0.7442
Seurat	0.945	0.84625	0.887621	0.552571	0.591356	0.984898	0.424779	0.967115	0.7749
scWDAC	1	0.89075	0.993689	0.697886	0.904346	0.989382	0.778058	0.965396	0.9024
