# Supplementary material for: Clustering single-cell multi-omics data via weighted distance penalty and adaptive consistent graph regularization
Source: PLoS Comput Biol. 2026 Apr 3;22(4):e1014110. doi: 10.1371/journal.pcbi.1014110 (PMC13048436; doi:10.1371/journal.pcbi.1014110)
Supplement: S5 Table — (XLSX) [file pcbi.1014110.s015.xlsx]

## Sheet: Sheet1
Table S5: EVALUATION OF KNN NEIGHBORS (k = 30) IN EMBEDDING SPACE
	Simu1	Simu2	Sai	BRCA	SNARE	Inhouse	Mononuclear	PBMC	Average
RC_MSC	0.472667	0.472333	0.77233	0.560419	0.457211	0.856881	0.39844	0.944183	0.6168
MOSL	0.4175	0.533833	0.645469	0.460343	0.644572	0.798364	0.605158	0.960096	0.6332
JSNMF	0.995333	0.959667	0.914725	0.630438	0.877841	0.907981	0.687251	0.903773	0.8596
scAI	0.351	0.667667	0.390777	0.320381	0.331996	0.547547	0.811791	0.735105	0.5195
MALS	0.629	0.582167	0.818285	0.606819	0.847819	0.952256	0.70479	0.960096	0.7627
MVCLRS	0.698667	0.507667	0.641748	0.582362	0.794556	0.885843	0.641759	0.803543	0.6945
Seurat	0.836	0.723833	0.776699	0.52861	0.56603	0.953328	0.414616	0.962783	0.7203
scWDAC	1	0.842167	0.978479	0.686743	0.889144	0.987845	0.768718	0.961557	0.8893
