# Supplementary material for: Clustering single-cell multi-omics data via weighted distance penalty and adaptive consistent graph regularization
Source: PLoS Comput Biol. 2026 Apr 3;22(4):e1014110. doi: 10.1371/journal.pcbi.1014110 (PMC13048436; doi:10.1371/journal.pcbi.1014110)
Supplement: S6 Table — (XLSX) [file pcbi.1014110.s016.xlsx]

## Sheet: Sheet1
				Table S6: COMPARISON OF THE OVERLAP BETWEEN PREDICTED MARKER GENES FROM THREE METHODS AND TRUE MARKER GENES
		Methods	scWDAC	JSNMF	scAI
		Number of overlapping genes	57	32	36
		Accuracy rate	0.8143	0.4571	0.5143
